# Supplementary material for: Persistence to Medications for Benign Prostatic Hyperplasia/Benign Prostatic Obstruction-Associated Lower Urinary Tract Symptoms in the ASL TO4 Regione Piemonte (Italy)
Source: Healthcare (Basel). 2022 Dec 17;10(12):2567. doi: 10.3390/healthcare10122567 (PMC9778582; doi:10.3390/healthcare10122567)
Supplement: Supplementary file 1 [file healthcare-10-02567-s001.zip]

Archive with 1 entries (1 files):
- healthcare-1970025-supplementary.pdf
